# Supplementary material for: Drying Grapes after the Application of Different Dipping Solutions: Effects on Hormones, Minerals, Vitamins, and Antioxidant Enzymes in Gök Üzüm (Vitis vinifera L.) Raisins
Source: Plants (Basel). 2022 Feb 16;11(4):529. doi: 10.3390/plants11040529 (PMC8877818; doi:10.3390/plants11040529)
Supplement: Supplementary file 1 [file plants-11-00529-s001.zip]

Archive with 1 entries (1 files):
- plants-1596804-supplementary.pdf
